# Supplementary material for: Fullerene C60 Conjugate with Folic Acid and Polyvinylpyrrolidone for Targeted Delivery to Tumor Cells
Source: Int J Mol Sci. 2024 May 14;25(10):5350. doi: 10.3390/ijms25105350 (PMC11120752; doi:10.3390/ijms25105350)
Supplement: Supplementary file 1 [file ijms-25-05350-s001.zip]

Archive with 1 entries (1 files):
- ijms-2994290-supplementary.pdf
